# Supplementary material for: Targeted nanopore sequencing enables complete characterisation of structural deletions initially identified using exon‐based short‐read sequencing strategies
Source: Mol Genet Genomic Med. 2023 Mar 19;11(6):e2164. doi: 10.1002/mgg3.2164 (PMC10265035; doi:10.1002/mgg3.2164)
Supplement: Supplementary file 2 — Table S1. [file MGG3-11-e2164-s001.xlsx]

## Sheet: Long range PCR primers
Supplementary Table 1- PCR primers used in this assay
A) Long Range PCR primers to characterise deletions
Gene	Case #	Forward name	Forward sequence	Reverse Name	Reverse Sequence
CNGA1	1	CNGA1_across_F2	TCGCTGAGTGAGAAAACAAACA	CNGA1_across_R2	ACCACCTGCATAGCCACT
CNGB1	2	CNGB1_across_F1	CCTCCAGCTCAGTTCCTTGA	CNGB1_across_R1	CACTGGCATCTTCGTGTCTG
EYS	3	EYS_Across_F2	GCCCATCCAGCCCTAACATA	EYS_across_R2	AGGTTTGCTCCCAGATGACT
PRPF31	4	PRPF31_across_F1	CACCGAATCCCACTCTTCCT	PRPF31_across_R1	CTTGGCGATGGTCTTGACTG
B) PCR Primers to verify breakpoints by Sanger sequencing
Gene	Case #	Forward name	Forward sequence	Reverse Name	Reverse Sequence		size (no del)	size (w/ del)
CNGA1	1	CNGA1_seq_break_F_1	AATGGGGTCAAGCATCAGGT	CNGA1_seq_break_R_1	TCATGGGTCTTGGCTTCTCC		15530bp	454
CNGB1	2	CNGB1_seq_break_F_1	TTCGGCCTCACACCTGTAAT	CNGB1_seq_break_R_1	ATGGAGTTTCTGGCCCCTAC		9952bp	478
EYS	3	EYS_seq_break_F_1	CCTGCAGAGTGTGTTATCTAAGC	EYS_seq_break_R_1	TGGTCCATCATGTTTCCCAA		107931bp	466
PRPF31	4	PRPF31_seq_break_F_1	AGACCTGATGCTGTTCCTCC	PRPF31_seq_break_R_1	AGCCTGGCCAACATAGTGAA		2867bp	473
